# Supplementary material for: Therapeutic Options in Alzheimer’s Disease: From Classic Acetylcholinesterase Inhibitors to Multi-Target Drugs with Pleiotropic Activity
Source: Life (Basel). 2024 Nov 26;14(12):1555. doi: 10.3390/life14121555 (PMC11678002; doi:10.3390/life14121555)
Supplement: Supplementary file 1 [file life-14-01555-s001.zip]

Archive with 7 entries (6 files):
- life-3304553-supplementary/
- life-3304553-supplementary/Table S1.docx
- life-3304553-supplementary/Table S2.docx
- life-3304553-supplementary/Table S3.docx
- life-3304553-supplementary/Table S4.docx
- life-3304553-supplementary/Table S5.docx
- life-3304553-supplementary/Table S6.docx
